# Supplementary material for: Multi-kernel feature extraction with dynamic fusion and downsampled residual feature embedding for predicting rice RNA N6-methyladenine sites
Source: Brief Bioinform. 2024 Dec 14;26(1):bbae647. doi: 10.1093/bib/bbae647 (PMC11646132; doi:10.1093/bib/bbae647)
Supplement: supplementary_tables_bbae647 [file supplementary_tables_bbae647.xlsx]

## Sheet: Table S1
Table S1. Results of various padding lengths
Padding Length	ACC	std	MCC	std	AUC	std	AUPR	std
400	0.813256	0.006684	0.56862	0.0205795	0.885637	0.00766353	0.789795	0.0112172
600	0.826341	0.00723965	0.605881	0.0232604	0.897582	0.00589662	0.812513	0.00538127
800	0.832051	0.00358198	0.622531	0.0103032	0.903774	0.00275078	0.820087	0.00690585
1000	0.832102	0.00440491	0.620829	0.00909647	0.901457	0.00451541	0.816341	0.00817628
1200	0.826508	0.00187215	0.603094	0.00775446	0.897201	0.00176612	0.809753	0.00561362
Note: The optimal value is bolded. The second-best value is underlined.

## Sheet: Table S2
Table S2. Results of different kernel sizes
Kernel size combination	ACC	std	MCC	std	AUC	std	AUPR	std	Size (KB)
135	0.832051	0.00358198	0.622531	0.0103032	0.903774	0.00275078	0.820087	0.00690585	2981
137	0.828306	0.00658584	0.608602	0.0187339	0.900643	0.00446563	0.816955	0.00667874	2998
139	0.831279	0.0029337	0.614197	0.0073441	0.902284	0.00281505	0.818087	0.00590298	3014
157	0.830556	0.00301754	0.611608	0.00891354	0.900362	0.00212986	0.815939	0.00644867	3018
159	0.828222	0.00700196	0.607218	0.0212311	0.900071	0.00575731	0.815463	0.0109542	3034
179	0.831967	0.00209073	0.618823	0.00675378	0.902718	0.00345967	0.821012	0.00866612	3050
Note: The optimal value is bolded. The second-best value is underlined. The 135 means using convolutional layers with kernel sizes of 1, 3, and 5, 137 means using convolutional layers with kernel sizes of 1, 3, and 7, and so on.

## Sheet: Table S3
Table S3. A comparison of 5-fold cross-validation performance for the various methods on maize
Methods	ACC	std	MCC	std	AUC	std	AUPR	std
PEA-m6A	0.719402	0.00666968	0.419347	0.0111858	0.794826	0.00368455	0.649897	0.00807659
SMEP	0.756442	0.00853071	0.425062	0.0218822	0.822073	0.0121754	0.695485	0.0188833
DeepM6ASeq	0.806428	0.00526702	0.549402	0.0149094	0.869344	0.00520109	0.776308	0.00589744
MFDm6ARice	0.798356	0.00639928	0.552248	0.00786361	0.868967	0.00458299	0.778617	0.0105399
Note: The optimal value is bolded. The second-best value is underlined.

## Sheet: Table S4
Table S4. Results of various learning rates
LR	ACC	std	MCC	std	AUC	std	AUPR	std
0.1	0.666689	2.09506e-05	0	0	0.5	0	0.666655	1.04753e-05
0.01	0.776892	0.0137551	0.488851	0.033731	0.847882	0.0169816	0.714423	0.0289326
0.001	0.832051	0.00358198	0.622531	0.0103032	0.903774	0.00275078	0.820087	0.00690585
Note: The optimal value is bolded. The second-best value is underlined. LR means learning rate.

## Sheet: Table S5
Table S5. Results of various number of layers in convolutional block
Number of Layers	ACC	std	MCC	std	AUC	std	AUPR	std
1	0.832051	0.00358198	0.622531	0.0103032	0.903774	0.00275078	0.820087	0.00690585
2	0.821469	0.00342526	0.591532	0.0135451	0.888996	0.00220397	0.798902	0.00252765
3	0.797484	0.0176317	0.548621	0.0333327	0.869448	0.0153124	0.759613	0.0316175
Note: The optimal value is bolded. The second-best value is underlined.

## Sheet: Table S6
Table S6. Motifs learned by MFDm6ARice
	Query_ID	Target_ID	Alternate Name or ID	p-value	Overlap	Query_consensus	Target_consensus	Class	Family	Trait Ontology	Ref	Database
MEME-1	DGGRGRRGRRGR	osa-miR2919	MIMAT0014050	1.16395e-06	12	GGGAGGAGGGGG	AAGGGGGGGGGGGGAAAGA			abiotic and biotic stresses; drought stress response	PMID: 20131478; 37674140	miRBasev22SingleSpeciesDNA-encoded_Oryza_sativa
MEME-2	ACCTGHAAA	M01646_2.00	OS04G0581400	0.000888474	8	ACCTGCAAA	ACACCTGAAA		B3	drought stress	PMID: 39096883	CIS-BP2.0SingleSpeciesDNA_Oryza_sativa
MEME-3	TRAAATVAAWTW	MA1813.1	EIL4	0.000259798	11	TAAAATCAATTA	TACAATGAATA	EIL		salinity stress tolerance	PMID: 25995326	JASPAR_CORE_plants
MEME-3	TRAAATVAAWTW	M01293_2.00	OS05G0194500	2.9486e-05	8	TAAAATCAATTA	AATAAATT		NAC/NAM	drought and oxidative stress response	PMID: 31238869	CIS-BP2.0SingleSpeciesDNA_Oryza_sativa
MEME-4	CKCCYYCGCCGM	MA1817.1	Zm00001d020267	8.1228e-05	12	CGCCCTCGCCGA	CCGCCGCCGCCGC	AP2/EREBP	ERF/DREB	cold stress	PMID: 37833888	JASPAR_CORE_plants
MEME-4	CKCCYYCGCCGM	M06638_2.00	OS10G0390800	0.000114575	12	CGCCCTCGCCGA	GCCGCCGCCGCCGCCGC		AP2	cold stress	PMID: 37833888	CIS-BP2.0SingleSpeciesDNA_Oryza_sativa
MEME-4	CKCCYYCGCCGM	osa-miR5075	MIMAT0020561	0.000380122	12	CGCCCTCGCCGA	TTCTCCGTCGCCGCCGTCCGC			drought-tolerant and susceptible rice leaf at vegetative stage	PMID: 26369665	miRBasev22SingleSpeciesDNA-encoded_Oryza_sativa
MEME-5	HCRCTRCARSAA	osa-miR1881	MIMAT0007838	0.000989192	12	CCACTGCAACAA	ACACCACCACGCTACAATAACATT			developing rice grains	PMID: 18687877	miRBasev22SingleSpeciesDNA-encoded_Oryza_sativa
MEME-6	ACCTCSSCSWSG	osa-miR6249a	MIMAT0024871	0.000550349	12	ACCTCGCCGTCG	CGTGAAGAGCTCGCCGGCGGC			control of arsenite levels	PMID: 22585409	miRBasev22SingleSpeciesDNA-encoded_Oryza_sativa
MEME-6	ACCTCSSCSWSG	MA1831.1	Zm00001d031796	9.84907e-06	12	ACCTCGCCGTCG	CCGTCGCCGTCG	AP2/EREBP	ERF/DREB	cold stress	PMID: 37833888	JASPAR_CORE_plants
MEME-6	ACCTCSSCSWSG	M08108_2.00	OS10G0440100	0.00080867	11	ACCTCGCCGTCG	CCTTCCCGCCC		E2F	regulation of the cell cycle	PMID: 37843487	CIS-BP2.0SingleSpeciesDNA_Oryza_sativa
MEME-7	CACKCAC	M06826_2.00	OS03G0437200	0.000563025	7	CACTCAC	TCACTCACACT		C2H2 ZF	antioxidant defence and oxidative stress tolerance	PMID: 25071223	CIS-BP2.0SingleSpeciesDNA_Oryza_sativa
MEME-8	CCTGHAAGYAYA	M01065_2.00	OS10G0561800	0.000740258	10	CCTGTAAGCATA	ACCTGCATGTA		Homeodomain	trichome development in rice	PMID: 24279910	CIS-BP2.0SingleSpeciesDNA_Oryza_sativa
MEME-10	CATKGAAAA	M06590_2.00	OS02G0676800	0.000817781	6	CATGGAAAA	TTGAAA		AP2	cold stress	PMID: 37833888	CIS-BP2.0SingleSpeciesDNA_Oryza_sativa
MEME-12	TTTTAATTT	M06695_2.00	OS06G0622300	1.6406e-05	9	TTTTAATTT	ATTTAATTTTAATTT		ARID/BRIGHT	shoot meristem development in rice	PMID: 26121094	CIS-BP2.0SingleSpeciesDNA_Oryza_sativa
MEME-12	TTTTAATTT	MA1682.1	TCX3	0.000316932	9	TTTTAATTT	AAATTTGAATTTTA	CPP		plant growth and development	PMID: 36204049	JASPAR_CORE_plants
MEME-12	TTTTAATTT	osa-miR2871a-3p	MIMAT0013820	0.000742103	9	TTTTAATTT	TATTTTAGTTTCTATGGTCAC			growth, development, and stress responses	PMID: 33154527; 20522722; 16477404	miRBasev22SingleSpeciesDNA-encoded_Oryza_sativa
MEME-13	TGTTCTTCCTG	osa-miR2093-5p	MIMAT0010050	0.000986572	11	TGTTCTTCCTG	TGTTCTTCCAATTAATGCAC			abiotic and biotic stresses; drought stress response	PMID: 31376807	miRBasev22SingleSpeciesDNA-encoded_Oryza_sativa
MEME-13	TGTTCTTCCTG	M02038_2.00	OS01G0672201	0.000690724	8	TGTTCTTCCTG	TGTTCATA		Homeodomain	trichome development in rice	PMID: 24279910	CIS-BP2.0SingleSpeciesDNA_Oryza_sativa
MEME-16	ATTTTATA	osa-miR1320-5p	MIMAT0009137	0.000529202	8	ATTTTATA	TGGAACGGAGGAATTTTATAG			targets the ERF transcription factor OsERF096 to regulate cold tolerance	PMID: 35522026	miRBasev22SingleSpeciesDNA-encoded_Oryza_sativa
MEME-21	TSAAGTACTC	MA2037.1	NAC096	0.000597311	10	TGAAGTACTC	TACAAGTAATC	GCM domain factors	NAC	development, stress responses and nutrient distribution	PMID: 22455904	JASPAR_CORE_plants
MEME-22	AKCAAMCHMMMM	MA2053.1	NAC105	0.000518924	9	AGCAACCTAACA	TACAAGCAACCTA	GCM domain factors	NAC	development, stress responses and nutrient distribution	PMID: 22455904	JASPAR_CORE_plants
MEME-22	AKCAAMCHMMMM	osa-miR1853-3p	MIMAT0007774	0.000513686	12	AGCAACCTAACA	AGCAACCGAACATCCCCAATTA			developing rice grains	PMID: 18687877	miRBasev22SingleSpeciesDNA-encoded_Oryza_sativa
MEME-23	CGWCAGGAGGYG	MA0574.1	MYB15	0.000122604	12	CGACAGGAGGCG	CGACGGTAGGTGG	Tryptophan cluster factors	Myb	biotic resistance	PMID: 31848246	JASPAR_CORE_plants
MEME-25	GTGAATCAT	osa-miR2105	MIMAT0010073	0.000583984	9	GTGAATCAT	ATGAATCATTCACATCACAA			mediate drought	PMID: 35188194	miRBasev22SingleSpeciesDNA-encoded_Oryza_sativa
MEME-26	ACTRCGGTRMR	MA1208.1	GT-2	0.000261693	11	ACTGCGGTGCG	AAAACGGTAAAAAA	Tryptophan cluster factors	Trihelix	response to abiotic stresses	MID: 30634597	JASPAR_CORE_plants
MEME-27	GAGGATGAA	MA1789.1	NAC071	0.000429953	9	GAGGATGAA	TACTTGAAGATGAAG	GCM domain factors	NAC	development, stress responses and nutrient distribution	PMID: 22455904	JASPAR_CORE_plants
MEME-27	GAGGATGAA	M07249_2.00	OS06G0228950	0.00095042	9	GAGGATGAA	GAGGAAGATGAAACGTCAC		RWP-RK	somatic embryogenesis	PMID: 37076789	CIS-BP2.0SingleSpeciesDNA_Oryza_sativa
MEME-27	GAGGATGAA	osa-miR5158	MIMAT0021111	0.000125007	9	GAGGATGAA	TGAGCCACTGGGATGAGGATGAAT			salt-tolerant and salt-sensitive	PMID: 28637931	miRBasev22SingleSpeciesDNA-encoded_Oryza_sativa
MEME-28	RWACCTG	MA1751.1	EIL3	0.000663749	7	GTACCTG	GAATGTACCTG	EIL		salinity stress tolerance	PMID: 25995326	JASPAR_CORE_plants
MEME-29	CAAGTMACCAT	MA1427.2	NAC028	0.000125679	11	CAAGTAACCAT	CACAAGTAATCTA	GCM domain factors	NAC	development, stress responses and nutrient distribution	PMID: 22455904	JASPAR_CORE_plants
MEME-31	GATTCAGTTG	M01646_2.00	OS04G0581400	0.000788745	9	GATTCAGTTG	TTTCAGGTGT		B3	drought stress	PMID: 39096883	CIS-BP2.0SingleSpeciesDNA_Oryza_sativa
MEME-31	GATTCAGTTG	osa-miR5338	MIMAT0021411	0.000496779	10	GATTCAGTTG	TGAAGCTTCAGTTGGTTGTAT			grain development	PMID: 3338865	miRBasev22SingleSpeciesDNA-encoded_Oryza_sativa
MEME-32	TAAGATA	MA1401.1	RVE7	4.93169e-05	7	TAAGATA	TAAGATATTTTT	Tryptophan cluster factors	Myb-related	biotic resistance	PMID: 31848246	JASPAR_CORE_plants
MEME-32	TAAGATA	M07071_2.00	OS06G0728700	0.000300373	7	TAAGATA	TAAGATATTTTTTTA		Myb/SANT	biotic resistance	PMID: 31848246	CIS-BP2.0SingleSpeciesDNA_Oryza_sativa
MEME-33	GACGCCAAGGT	MA1698.1	ARF7	0.000208842	11	GACGCCAAGGT	ACTGCCGACAAGGT	B3	ARF	development and stress responses	PMID: 36397176	JASPAR_CORE_plants
MEME-34	TGTTKCAGA	MA2016.1	GRF6	0.000318816	9	TGTTTCAGA	TGTGTCAGAA	C3H zinc finger factors	GRF	regulating leaf growth in rice	PMID: 32384927	JASPAR_CORE_plants
MEME-34	TGTTKCAGA	M07369_2.00	OS02G0776900	0.000368318	9	TGTTTCAGA	GAAAATGTGTCAGA		WRC	growth-promoting activities	PMID: 35087553	CIS-BP2.0SingleSpeciesDNA_Oryza_sativa
MEME-35	AGTTTCAAA	M06590_2.00	OS02G0676800	6.92764e-05	6	AGTTTCAAA	TTTCAA		AP2	cold stress	PMID: 37833888	CIS-BP2.0SingleSpeciesDNA_Oryza_sativa
MEME-38	ATACAAGTA	MA1663.2	NAC050	7.8224e-05	9	ATACAAGTA	ACACAAGTAACAT	GCM domain factors	NAC	development, stress responses and nutrient distribution	PMID: 22455904	JASPAR_CORE_plants
MEME-38	ATACAAGTA	M07200_2.00	OS08G0562200	0.000279769	9	ATACAAGTA	CTTGTTACACAAGTA		NAC/NAM	development, stress responses and nutrient distribution	PMID: 22455904	CIS-BP2.0SingleSpeciesDNA_Oryza_sativa
MEME-41	TTGTAAAAT	osa-miR2095-5p	MIMAT0010054	0.000816631	9	TTGTAAAAT	CTATTCATCGTAAAATTATCAG			rice seeds	PMID: 19103661	miRBasev22SingleSpeciesDNA-encoded_Oryza_sativa
MEME-45	AAAAAATCA	osa-miR1857-5p	MIMAT0007779	0.000703657	9	AAAAAATCA	CCTCATGCTCCAAAAAAACCA			developing rice grains	PMID: 18687877	miRBasev22SingleSpeciesDNA-encoded_Oryza_sativa
MEME-45	AAAAAATCA	MA1317.1	WRKY50	0.000208158	9	AAAAAATCA	AAAAAAGTCAAAG	GCM domain factors	WRKY	development, stress responses and nutrient distribution	PMID: 22455904	JASPAR_CORE_plants
MEME-45	AAAAAATCA	M07426_2.00	OS01G0734000	0.000258459	9	AAAAAATCA	AAAAAAGTCAACGA		WRKY	development, stress responses and nutrient distribution	PMID: 22455904	CIS-BP2.0SingleSpeciesDNA_Oryza_sativa
MEME-48	CACGCGCTG	MA1197.1	CAMTA1	0.000212932	9	CACGCGCTG	TTCACGCGCTTT	CAMTA		stress responses	PMID: 39367004	JASPAR_CORE_plants
MEME-50	ATGDBGAGGAGG	M06897_2.00	OS01G0976800	0.000236488	12	ATGACGAGGAGG	ATGATGATGATGATGATGATGATGATG		GATA	cold tolerance	PMID: 33982131	CIS-BP2.0SingleSpeciesDNA_Oryza_sativa
MEME-50	ATGDBGAGGAGG	osa-miR414	MIMAT0001330	5.00849e-05	12	ATGACGAGGAGG	GGACGATGATGATGAGGATGA			salinity stress response; heat-response	PMID: 23043463; 33015150	miRBasev22SingleSpeciesDNA-encoded_Oryza_sativa
MEME-51	AYSWTACAGT	osa-miR2865	MIMAT0013812	0.000390815	10	ACGATACAGT	CACGGTACAGTCGACTGCTGAG			control major stages of development	PMID: 19903869	miRBasev22SingleSpeciesDNA-encoded_Oryza_sativa
MEME-52	AGTAARTA	osa-miR5523	MIMAT0022157	0.000570431	8	AGTAAGTA	CTAGTAAATATGTTCCTCCTCA			developing pollen of Oryza sativa	PMID: 21679406	miRBasev22SingleSpeciesDNA-encoded_Oryza_sativa
MEME-68	CAGACAA	MA0943.1	ARF5	0.000887189	7	CAGACAA	GCCGACAA	B3	ARF	development and stress responses	PMID: 36397176	JASPAR_CORE_plants
MEME-68	CAGACAA	M06701_2.00	OS04G0664400	0.000847827	7	CAGACAA	GCCGACAAAA		B3	drought stress	PMID: 39096883	CIS-BP2.0SingleSpeciesDNA_Oryza_sativa
MEME-74	TGTACCT	MA1751.1	EIL3	0.000694642	7	TGTACCT	GAATGTACCTG		EIL	salinity stress tolerance	PMID: 25995326	JASPAR_CORE_plants
MEME-74	TGTACCT	M01970_2.00	OS09G0490200	0.000281584	7	TGTACCT	GAATGTATCTG		EIN3	regulates the ethylene response	PMID: 16786297	CIS-BP2.0SingleSpeciesDNA_Oryza_sativa
MEME-90	AAGGTGGGC	M01315_2.00	OS02G0747400	0.000422224	9	AAGGTGGGC	TGAATGTGGGCCCA		TCP	growth responses	PMID: 28066483	CIS-BP2.0SingleSpeciesDNA_Oryza_sativa
MEME-95	TTGGGTGGT	MA2041.1	MYB13	0.000803522	9	TTGGGTGGT	TTTGGTTGGTGGGTAT	Tryptophan cluster factors	Myb	biotic resistance	PMID: 31848246	JASPAR_CORE_plants
MEME-97	YWCYWCCMCA	MA1258.1	DREB2A	0.000892901	10	CACCACCCCA	CCACCTCCACCGACATAACCA	AP2/EREBP	ERF/DREB	cold stress	PMID: 37833888	JASPAR_CORE_plants
MEME-98	ATSWMCCYCA	osa-miR395u	MIMAT0000975	0.000938025	10	ATGACCCCCA	GATTTCCCCCAAACGCTTCAC			stress-induced miRNA	PMID: 15200956	miRBasev22SingleSpeciesDNA-encoded_Oryza_sativa
MEME-99	MYCTWCYCYA	MA1398.2	KUA1	0.000793785	10	CCCTACCCCA	ATCTTATCCAA	Tryptophan cluster factors	Myb-related	biotic resistance	PMID: 31848246	JASPAR_CORE_plants
MEME-100	RYCTWCMCCA	M06801_2.00	OS01G0871200	0.000345367	9	GCCTACCCCA	CCTTCCCCAGATAAAACCT		C2H2 ZF	antioxidant defence and oxidative stress tolerance	PMID: 25071223	CIS-BP2.0SingleSpeciesDNA_Oryza_sativa

## Sheet: Table S7
Table S7. High-contribution novel motifs learned by MFDm6ARice
MOTIF ID	ALT ID	WIDTH	BEST POSSIBLE MATCH
BWRCAAMMAMMA	MEME-9	12	CTGCAAACACAA
TGTCAAYCAGWT	MEME-11	12	TGTCAATCAGAT
GGTAATTCCTG	MEME-14	11	GGTAATTCCTG
CTAATATT	MEME-15	8	CTAATATT
TGAAGTACTC	MEME-20	10	TGAAGTACTC
AATMTRCAG	MEME-24	9	AATCTGCAG
GTAGRRGAARAG	MEME-30	12	GTAGAAGAAAAG
TAAACAGTT	MEME-36	9	TAAACAGTT
ATTACAGTA	MEME-37	9	ATTACAGTA
TACATGAT	MEME-42	8	TACATGAT
TACATGAT	MEME-43	8	TACATGAT
TACATRATA	MEME-44	9	TACATAATA
TAMATACCA	MEME-46	9	TAAATACCA
AAARYTTCA	MEME-47	9	AAAATTTCA
ACCTCAT	MEME-49	7	ACCTCAT
AGTAAGTA	MEME-53	8	AGTAAGTA
AGTAAGTA	MEME-54	8	AGTAAGTA
AGTAAGTA	MEME-55	8	AGTAAGTA
AGTAWGTA	MEME-56	8	AGTAAGTA
ACCAAAT	MEME-57	7	ACCAAAT
TGTACAT	MEME-58	7	TGTACAT
TGTACAT	MEME-59	7	TGTACAT
TGTACAT	MEME-60	7	TGTACAT
TGTACAT	MEME-61	7	TGTACAT
TGTACAT	MEME-62	7	TGTACAT
TGTACAT	MEME-63	7	TGTACAT
TGTACAT	MEME-64	7	TGTACAT
GAWGGKGAG	MEME-65	9	GATGGGGAG
GATGGTAAG	MEME-66	9	GATGGTAAG
AGCACCCCC	MEME-67	9	AGCACCCCC
TGTACCA	MEME-71	7	TGTACCA
TGTACCA	MEME-72	7	TGTACCA
TGTACCA	MEME-73	7	TGTACCA
TGTACTT	MEME-75	7	TGTACTT
TGTACTT	MEME-76	7	TGTACTT
TGTACTT	MEME-77	7	TGTACTT
GAAGGTA	MEME-78	7	GAAGGTA
ACTGCAT	MEME-79	7	ACTGCAT
ACTGCAT	MEME-80	7	ACTGCAT
ACTGCAT	MEME-81	7	ACTGCAT
ACTGCAT	MEME-82	7	ACTGCAT
AGGGGGATT	MEME-83	9	AGGGGGATT
CCCATGGYT	MEME-84	9	CCCATGGCT
TGGGAGCTA	MEME-85	9	TGGGAGCTA
AAGGTGAG	MEME-86	8	AAGGTGAG
AAGGTGAG	MEME-87	8	AAGGTGAG
AAGGTGAG	MEME-88	8	AAGGTGAG
AAGGTGTGC	MEME-89	9	AAGGTGTGC
WTGATGGKT	MEME-92	9	TTGATGGGT
AGAGGTGT	MEME-93	8	AGAGGTGT
AGAGGTGT	MEME-94	8	AGAGGTGT
HTCYWCCYCA	MEME-96	10	CTCTACCCCA

## Sheet: Table S8
Table S8. Comparison of computational efficiency and model complexity between DRFE and simple architecture
Architecture	Parameters	Training Running Time (h:m:s)	Prediction Running Time (μs)	GPU Memory Usage (MB)	FLOPs	ACC	std	MCC	std	AUC	std	AUPR	std
DRFE	741067	01:33:06	0.883566	4808	559384512	0.832051	0.00358198	0.622531	0.0103032	0.903774	0.00275078	0.820087	0.00690585
rmDRFE	830667	00:36:56	0.570282	3154	64971712	0.787339	0.00716234	0.517447	0.0197427	0.853512	0.00857894	0.73387	0.0119697
DRFE2CNN	1345059	00:55:29	0.631613	3560	388069312	0.773952	0.00894889	0.536913	0.00754229	0.865041	0.00403944	0.747113	0.00520274
DRFE2MLP	504359	00:30:18	0.549471	3346	172312512	0.788817	0.0059306	0.51277	0.0158403	0.857476	0.00609065	0.738903	0.0115482
Note:
The optimal value is bolded. The second-best value is underlined.
rmDRFE, DRFE2CNN, DRFE2MLP ​​represent no DRFE module, DRFE replaced by MLP, and DRFE replaced by CNN, respectively.
Parameters refers to the total number of model parameters.
h:m:s means hours:minutes:seconds.
μs means microseconds.
FLOPs means floating point operations.
